# Supplementary material for: Quality-Driven Design of Pandan-Flavored Sponge Cake: Unraveling the Role of Thermal Processing on Typical Pandan Aroma
Source: Foods. 2024 Sep 26;13(19):3074. doi: 10.3390/foods13193074 (PMC11475937; doi:10.3390/foods13193074)
Supplement: Supplementary file 1 [file foods-13-03074-s001.zip]

Archive with 1 entries (1 files):
- foods-3201107-supplementary.pdf
